# Supplementary material for: Phloretin Inhibits Quorum Sensing and Biofilm Formation in Serratia marcescens
Source: Molecules. 2023 Dec 13;28(24):8067. doi: 10.3390/molecules28248067 (PMC10746122; doi:10.3390/molecules28248067)
Supplement: Supplementary file 1 [file molecules-28-08067-s001.zip]

Archive with 1 entries (1 files):
- molecules-2706138-supplementary.pdf
